# Supplementary material for: Molecular Characterization of Highly Pathogenic Avian Influenza H5N1 Viruses Circulating in Bulgaria During 2024–2025: Evidence for Hidden Circulation and Zoonotic Risk Markers
Source: Int J Mol Sci. 2026 Feb 10;27(4):1711. doi: 10.3390/ijms27041711 (PMC12940615; doi:10.3390/ijms27041711)
Supplement: Supplementary file 1 [file ijms-27-01711-s001.zip]

Archive with 1 entries (1 files):
- ijms-4116240-supplementary.docx
